# Supplementary material for: Bi-Allelic Mutations in Zebrafish pank2 Gene Lead to Testicular Atrophy and Perturbed Behavior without Signs of Neurodegeneration
Source: Int J Mol Sci. 2022 Oct 26;23(21):12914. doi: 10.3390/ijms232112914 (PMC9657214; doi:10.3390/ijms232112914)
Supplement: Supplementary file 1 [file ijms-23-12914-s001.zip]

Archive with 1 entries (1 files):
- ijms-1879217-supplementary.pdf
